# Supplementary material for: Resveratrol: Multi-Targets Mechanism on Neurodegenerative Diseases Based on Network Pharmacology
Source: Front Pharmacol. 2020 May 14;11:694. doi: 10.3389/fphar.2020.00694 (PMC7240052; doi:10.3389/fphar.2020.00694)
Supplement: Supplementary Table 1 — The identified 175 potential targets of resveratrol. [file Table_1.xlsx]

## Sheet: Sheet1
NO.	Gene names
1	PTGS1
2	PTGS2
3	HSP90A
4	MAOB
5	PRKACA
6	NCOA2
7	CA2
8	RELA
9	STAT3
10	AKT1
11	VEGFA
12	CCND1
13	BCL2
14	BCL2L1
15	FOS
16	CDKN1A
17	EIF6
18	BAX
19	CASP9
20	PLAU
21	MMP2
22	MMP9
23	MAPK3
24	MAPK1
25	IL10
26	CDK4
27	TNF
28	JUN
29	IL6
30	CDK6
31	AHSA1
32	CASP3
33	TP53
34	MAPK8
35	NFKBIA
36	ODC1
37	XDH
38	BAK1
39	BBC3
40	SOD1
41	CAT
42	PRKCA
43	TEP1
44	HIF1A
45	IGF1R
46	STAT1
47	RUNX1T1
48	HERC5
49	CDK1
50	EDN1
51	HSPA5
52	FOXO1
53	HGF
54	PPARG
55	CTNNB1
56	MYC
57	F3
58	GJA1
59	CYP1A1
60	ICAM1
61	IL1B
62	CCL2
63	SELE
64	VCAM1
65	PRKCD
66	CXCL8
67	MCL1
68	BRCA1
69	XRCC6
70	SOD2
71	PRKCB
72	PECAM1
73	BIRC5
74	DUOX2
75	NOS3
76	PTPN1
77	CCND2
78	BCL2A1
79	MDR1
80	TGFB1
81	SULT1E1
82	MGAM
83	CYP1B1
84	CCNB1
85	DDIT3
86	PLAT
87	PTEN
88	CDK7
89	IL1A
90	MPO
91	TNFRSF10B
92	CYP19A1
93	ABCG2
94	NFE2L2
95	NQO1
96	BIRC4
97	AHR
98	PRKAG2
99	SLC2A4
100	PPARA
101	CRP
102	PON1
103	CD80
104	CCNE1
105	CCNE2
106	BCAM
107	SIRT1
108	CREBZF
109	NTRK1
110	KLF10
111	APAF1
112	ABCC3
113	SREBF1
114	ADIPOR1
115	ADIPOR2
116	JAK1
117	AGTR1
118	IRS1
119	CFLAR
120	LGSN
121	PYGO1
122	IL17B
123	SIRT2
124	C5AR1
125	MTOR
126	CCR2
127	EIF2S1
128	PTGES2
129	PMAIP1
130	BCL2L11
131	TNFSF10
132	TNFRSF10A
133	RPS6
134	GCH1
135	BIRC3
136	TRAF2
137	CDC42
138	BSG
139	COL2A1
140	ITGB1
141	CD28
142	NR1H3
143	PAPPA
144	SPARC
145	AAGAB
146	PRKD1
147	TGFA
148	CD320
149	TGFB2
150	NR1I2
151	TTR
152	ALB
153	ESR1
154	CYP1A1
155	APP
156	ITGB3
157	CYP1A2
158	ITGA5
159	CYP3A4
160	ALOX5
161	SLC2A1
162	ALOX15
163	NQO2
164	CBR1
165	AHR
166	SNCA
167	MTNR1A
168	MTNR1B
169	YARS
170	CSNK2A1
171	PPARA
172	NR1I3
173	CLEC14A
174	PI4K2B
175	KHSRP
