# Supplementary material for: Resveratrol: Multi-Targets Mechanism on Neurodegenerative Diseases Based on Network Pharmacology
Source: Front Pharmacol. 2020 May 14;11:694. doi: 10.3389/fphar.2020.00694 (PMC7240052; doi:10.3389/fphar.2020.00694)
Supplement: Supplementary Table 2 — The identified 13612 genes relevant to NDs. [file Table_2.xlsx]

## Sheet: sheet
NO.	Gene names
1	TNF
2	APOE
3	IL6
4	APP
5	SNCA
6	MAPT
7	BDNF
8	IL1B
9	IL10
10	GFAP
11	PRNP
12	MPZ
13	PSEN1
14	LMNA
15	VEGFA
16	GBA
17	IFNG
18	TGFB1
19	NGF
20	PRKN
21	GDNF
22	HLA-DRB1
23	SOD1
24	TTR
25	LRRK2
26	RET
27	TH
28	TP53
29	PMP22
30	ACE
31	GJB1
32	PLP1
33	SLC6A3
34	CHAT
35	CCL2
36	POLG
37	NEFL
38	CTLA4
39	NTRK1
40	ATXN3
41	MFN2
42	HTT
43	SQSTM1
44	FAS
45	PSEN2
46	ASPA
47	HLA-DQB1
48	COL2A1
49	ABCA1
50	PPARG
51	COMT
52	POMC
53	NTRK2
54	VCP
55	TNFRSF1A
56	VWF
57	VDR
58	CST3
59	UCHL1
60	ICAM1
61	INS
62	MT-ND1
63	CTSD
64	TARDBP
65	CRYAB
66	PARK7
67	MME
68	CAT
69	GAA
70	SLC17A5
71	IGF1
72	DBH
73	MMP1
74	CRP
75	SLC6A4
76	GRN
77	MTHFR
78	TRPV4
79	ARSA
80	NOS3
81	ELN
82	IL2RA
83	HMOX1
84	CCND1
85	CACNA1A
86	H19
87	MAG
88	NOS2
89	CCR6
90	MMP2
91	TTN
92	ATXN2
93	MPO
94	LRP5
95	FBN1
96	HEXA
97	TLR4
98	PLA2G6
99	ESR1
100	AKT1
101	CD40LG
102	CDKN2A
103	MT-CO1
104	VIM
105	CTNNB1
106	NDUFS4
107	MTOR
108	DES
109	MMP9
110	EGF
111	LDLR
112	MMP3
113	CASP8
114	FXN
115	CCR5
116	PSAP
117	BCHE
118	C9orf72
119	PTEN
120	PINK1
121	TSC2
122	BRCA1
123	ERCC6
124	CP
125	DMD
126	CD40
127	SHH
128	SOX10
129	NOTCH1
130	CRH
131	MOG
132	KIF1B
133	DRD4
134	HFE
135	MAPK1
136	TNFRSF11B
137	HSPD1
138	EGFR
139	APOA1
140	MBP
141	TREX1
142	NOD2
143	LPL
144	FKRP
145	COMP
146	GRIN2B
147	GLA
148	GJC2
149	SMN1
150	STAT3
151	MAOA
152	SPG11
153	SLC18A2
154	GARS
155	TGFBR2
156	ENO2
157	ACHE
158	VHL
159	GAD1
160	CASP3
161	SPP1
162	HLA-B
163	CYP2D6
164	SERPINA3
165	HCRT
166	SCN1A
167	SERPINC1
168	SNCB
169	TFRC
170	F2
171	STAT1
172	ELANE
173	SLC1A3
174	RELN
175	IL2
176	NPC1
177	BSCL2
178	AR
179	ATXN1
180	THBD
181	ATP13A2
182	KRAS
183	LEP
184	MEN1
185	SYP
186	GRIN1
187	IL12B
188	GCH1
189	DYNC1H1
190	SOD2
191	MMP13
192	APOB
193	MT-ND2
194	GJA1
195	MT-CO2
196	LTA
197	GRIN2A
198	FUS
199	FOXP3
200	IL4
201	ATM
202	DRD2
203	S100B
204	CDH1
205	ATP7A
206	CDK5
207	ERCC2
208	BRAF
209	SETX
210	RYR1
211	CCL3
212	ATP7B
213	F5
214	GDF5
215	TWNK
216	MUC1
217	TLR2
218	FGF8
219	NOTCH3
220	ABCD1
221	SLC1A2
222	CCR1
223	ADAM17
224	FA2H
225	ALB
226	PNPLA6
227	SCN5A
228	ACTA2
229	PON1
230	BMP2
231	SMARCB1
232	SMAD3
233	TGFB2
234	MYC
235	PIK3CA
236	DDC
237	FKTN
238	HTR2A
239	BRCA2
240	FGFR1
241	ERCC1
242	ITPR1
243	L1CAM
244	IGHMBP2
245	IL17A
246	PTPRC
247	SNCAIP
248	SYNJ1
249	POMGNT1
250	CALCA
251	LMNB1
252	NDP
253	ABCA4
254	EMD
255	C19orf12
256	COL1A2
257	CASR
258	DRD3
259	HSD17B10
260	MAOB
261	HLA-A
262	TERT
263	EDN1
264	NF2
265	ERCC4
266	MSH2
267	GSN
268	B2M
269	ENPP1
270	PROM1
271	SOX2
272	PTGS2
273	GALC
274	DNAJB2
275	ERBB4
276	OFD1
277	FMR1
278	ACAN
279	PDYN
280	RPS27A
281	CPT2
282	GNAS
283	STXBP1
284	SMPD1
285	GABRB3
286	PLAU
287	NLRP3
288	TTPA
289	PTPN22
290	SPG21
291	MEG3
292	POMT1
293	KIF1A
294	CXCL8
295	WT1
296	TBK1
297	TBP
298	CAPN3
299	SMN2
300	MYCN
301	ATXN7
302	ITM2B
303	NR4A2
304	HSPB8
305	COL17A1
306	MLH1
307	PRF1
308	SLC18A3
309	IL1RN
310	ERBB3
311	CD28
312	DNM1L
313	BCL2
314	VLDLR
315	TGFBR1
316	DKK1
317	PDCD1
318	DCX
319	NRTN
320	ELP1
321	RPGR
322	SDHB
323	TREM2
324	SDHD
325	JAK2
326	MAP1B
327	PAX6
328	ALS2
329	IL1A
330	LCAT
331	SACS
332	DAG1
333	TCF4
334	EPO
335	TFG
336	POMT2
337	HSPB1
338	CLN3
339	ADAM10
340	MDM2
341	CTDP1
342	MIR34A
343	LAMA2
344	TMEM67
345	EIF2B5
346	HLA-DPB1
347	ASAH1
348	PRKG1
349	WFS1
350	RPSA
351	USH2A
352	HNRNPA1
353	SYNE1
354	CCL5
355	PANK2
356	TNFSF11
357	CNTF
358	MEFV
359	MIR21
360	COL4A1
361	APTX
362	SPTLC1
363	IGF1R
364	CHMP2B
365	LOX
366	NOS1
367	TNFRSF1B
368	TIMP1
369	FGFR3
370	NAGA
371	CEP290
372	COX5A
373	PTGS1
374	CAV3
375	SLC16A2
376	TRAPPC11
377	HTRA2
378	SERPINE1
379	EIF2B2
380	NPHP1
381	REN
382	SPG7
383	DRD5
384	PITX3
385	PDGFRB
386	ERCC5
387	GJB2
388	GUSB
389	BAP1
390	DNM1
391	IL5
392	VPS35
393	PRTN3
394	HTRA1
395	MECP2
396	LMX1B
397	GMPPB
398	CDKN1A
399	NPPA
400	BTD
401	FHL1
402	CTSB
403	NTF3
404	ATL1
405	ATN1
406	ZFYVE26
407	CHCHD10
408	VCAM1
409	MT-ATP6
410	POLR3A
411	TF
412	MSH6
413	ENG
414	COL3A1
415	MSMB
416	MIR29A
417	CR2
418	MYD88
419	SPAST
420	NEFH
421	RUNX2
422	F8
423	ARSB
424	GALNS
425	SOX9
426	LAMB2
427	EIF2B1
428	CREBBP
429	MKS1
430	GABRG2
431	CAPN1
432	UBQLN2
433	FIG4
434	PAX2
435	IL13
436	CYP27B1
437	ARID1B
438	MT-ND6
439	MT-ND5
440	SELE
441	EIF4G1
442	CYCS
443	CAV1
444	RARS
445	MT-ND4
446	PLEC
447	NPC2
448	GIGYF2
449	TPP1
450	NEU1
451	CIITA
452	DNAJC6
453	IL7R
454	FASLG
455	MT-CYB
456	FN1
457	IFNA1
458	TNFRSF11A
459	SCO2
460	GABRA1
461	CXCL10
462	LAMP2
463	VAPB
464	BCS1L
465	AVPR2
466	KIF5A
467	AGTR1
468	ATXN8OS
469	MIR146A
470	FLNA
471	SLC2A1
472	SPR
473	HBB
474	CFH
475	CRX
476	MGMT
477	PMS2
478	DNAJC13
479	FGFR2
480	SLC19A2
481	SDHA
482	PLEKHG5
483	TYMP
484	SEMA3A
485	STUB1
486	ECE1
487	ATRX
488	PDGFB
489	SERPINA1
490	GAN
491	ALDH18A1
492	F9
493	C4A
494	CXCR3
495	NPY
496	OCRL
497	TMEM43
498	RHO
499	GLE1
500	DNMT3B
501	IDUA
502	ERCC8
503	PLCB1
504	GSK3B
505	CD36
506	ZMPSTE24
507	MIR155
508	DST
509	HSPA9
510	ERCC3
511	MAP2
512	RTN4R
513	MCPH1
514	COL1A1
515	NPHP3
516	ACTA1
517	CEP152
518	SMARCA4
519	SELP
520	STAT4
521	LARGE1
522	CLN5
523	ADA
524	CENPJ
525	TFAM
526	HIF1A
527	AQP4
528	GH1
529	POLR3B
530	SMAD4
531	DLD
532	NBN
533	ABCB7
534	CXCL12
535	CNR1
536	MAPK10
537	HTR1A
538	VPS13C
539	HEXB
540	A2M
541	MTR
542	STIL
543	DCTN1
544	FGF20
545	CC2D2A
546	COL9A1
547	PPT1
548	CLU
549	DHCR24
550	MT-CO3
551	CLN6
552	TSC1
553	MRE11
554	DDX41
555	TPO
556	NGFR
557	STS
558	AIRE
559	MIAT
560	MAPK8
561	AHI1
562	C12orf65
563	ACTC1
564	SYNE2
565	RAF1
566	ADIPOQ
567	OGT
568	PTH
569	CXCR4
570	C3
571	GBA2
572	CHRNA7
573	MIR210
574	CLN8
575	BACE1
576	RAB39B
577	MYH7
578	CYP2U1
579	HSPG2
580	GAL
581	SAG
582	CCT5
583	IL12A
584	COL9A2
585	CDK5RAP2
586	IL23R
587	FGF2
588	RPGRIP1L
589	MIR223
590	NKX2-1
591	AFP
592	CASP9
593	SLC11A2
594	F3
595	OPA1
596	IL18
597	SELENON
598	CDKN2B-AS1
599	DCN
600	LEMD3
601	PRKAG2
602	ANO5
603	COL9A3
604	SLC9A6
605	HADHA
606	OAT
607	SIGMAR1
608	MBTPS2
609	SCARB2
610	YWHAG
611	CD79A
612	LRP2
613	G6PD
614	AVP
615	HNF1B
616	LRP1
617	DOK7
618	SST
619	SLC33A1
620	FOS
621	CHM
622	PHYH
623	RAD51
624	MIR221
625	MIR132
626	PRKAR1A
627	LIFR
628	SETD2
629	CYBB
630	TAC1
631	GGT1
632	CHCHD2
633	AGRN
634	IKBKG
635	MFSD8
636	MIR145
637	YARS
638	POMGNT2
639	NFKB1
640	SORL1
641	PEPD
642	PPARGC1A
643	HSD17B4
644	MSX1
645	MMP14
646	CREB1
647	AP4B1
648	NDUFA9
649	THPO
650	RAB7A
651	MIPEP
652	PIK3R1
653	HGF
654	AGT
655	CAST
656	MIR20A
657	COL11A2
658	BGLAP
659	APOC3
660	IFNB1
661	MT-TL1
662	GM2A
663	B4GALNT1
664	AP5Z1
665	DRD1
666	PRPS1
667	LMNB2
668	MET
669	GRM1
670	MIR93
671	KITLG
672	PRL
673	TACO1
674	REEP1
675	RTN2
676	MIR22
677	GATA1
678	CDH23
679	MTRR
680	SLC25A4
681	PEX1
682	TOR1A
683	MITF
684	VIP
685	BAX
686	NPHP4
687	GNAQ
688	PCNA
689	PODXL
690	NTRK3
691	PPP3CA
692	COL11A1
693	KCNT1
694	AAAS
695	AP4M1
696	NTS
697	HLA-DPA1
698	PVALB
699	PADI4
700	TYR
701	FLNC
702	SERPINH1
703	CFTR
704	CHRNG
705	FANCI
706	FTL
707	TBX1
708	ADGRG1
709	OTX2
710	ZIC3
711	TNNI3
712	CRB1
713	NPPB
714	TMEM216
715	ARX
716	MYLK
717	MIF
718	SLC6A2
719	LRP8
720	WDR62
721	CDKL5
722	OGDH
723	PICALM
724	SNCG
725	CHKB
726	CBS
727	EPCAM
728	ATP1A3
729	MIR320A
730	NLRP1
731	TLR3
732	MTTP
733	DYSF
734	CALR
735	ADH1C
736	TMEM231
737	MCCC1
738	GATA4
739	TWIST1
740	WASHC5
741	OPTN
742	DCAF8
743	PEX6
744	PEX5
745	PIGA
746	KRIT1
747	HMGB1
748	DYRK1A
749	CCL11
750	GLUD1
751	NIPA1
752	SCN8A
753	ALG13
754	PLG
755	MYH11
756	SLC12A6
757	RS1
758	GPX4
759	MIR197
760	GCNT2
761	HARS
762	TUBB3
763	TUBA1A
764	INVS
765	MPL
766	POMK
767	HOTAIR
768	HPRT1
769	HP
770	PML
771	GJB6
772	RPE65
773	NAIP
774	BMP6
775	WRN
776	GABRB2
777	CYP19A1
778	TALDO1
779	AFG3L2
780	EPM2A
781	MLH3
782	CHIT1
783	ALG2
784	CANT1
785	PEX19
786	AIFM1
787	PEX10
788	SLC25A46
789	KCNA2
790	CNTNAP1
791	COL25A1
792	NDE1
793	MAPK3
794	COG2
795	MYOD1
796	CA2
797	PDHA1
798	COQ2
799	NFE2L2
800	HNRNPDL
801	SERPINI1
802	RERE
803	ABCA7
804	EIF2B4
805	PNKP
806	CHGA
807	TPH1
808	RTN4
809	GLI1
810	SUMF1
811	CDC73
812	ADA2
813	ACTB
814	TAGAP
815	ANKH
816	SGCB
817	AMACR
818	BTK
819	CASK
820	CYP7B1
821	GSTM1
822	NEK1
823	ASPM
824	IGFBP3
825	FCGR2A
826	PRPH2
827	ERLIN2
828	NOTCH2
829	TRIM32
830	EIF2AK2
831	NR2E3
832	BCOR
833	PHGDH
834	RETN
835	TNFSF13B
836	FOXC1
837	CACNA1G
838	HMGA2
839	SPART
840	GNA11
841	HSF4
842	SALL4
843	CDKN3
844	NR1H3
845	KMT2A
846	XIAP
847	SRC
848	PEX26
849	ADORA2A
850	DAO
851	MIR17
852	TUBB4A
853	INPP5E
854	MATN3
855	CCN2
856	BMP4
857	NLRC4
858	RAD51C
859	SPATA22
860	PLAT
861	AKT2
862	NOG
863	SLC26A2
864	CRPPA
865	FUCA1
866	GLUD2
867	TACSTD2
868	TBCD
869	F7
870	CD59
871	MTFMT
872	ALG3
873	SMUG1
874	MIR128-1
875	GFM1
876	CYBA
877	DCC
878	MYOT
879	KCNJ5
880	OPA3
881	IRF1
882	SAR1B
883	GUCY2D
884	FAN1
885	SLC1A1
886	KRT14
887	MGP
888	ITGA4
889	NHLRC1
890	NARS2
891	SGCD
892	MC1R
893	BUB1
894	F13A1
895	MIR133B
896	NEAT1
897	TIMP3
898	CHI3L1
899	NCSTN
900	HSP90AA1
901	ITGAM
902	CALB1
903	DDHD2
904	SMCHD1
905	CTC1
906	LAMA1
907	CETP
908	GABRD
909	TCAP
910	EIF2B3
911	FAM126A
912	PIEZO2
913	GSTP1
914	NR3C1
915	ASPN
916	CCK
917	TOMM40
918	ELOVL4
919	XRCC2
920	HNRNPA2B1
921	MLXIPL
922	SGCA
923	SUMO1
924	NAT2
925	ZIC1
926	ADAR
927	ABCD3
928	IFT88
929	MIR222
930	CSF2
931	MIR96
932	KIF11
933	CCL4
934	RRM2B
935	GAP43
936	BANF1
937	AD5
938	CHD2
939	TGIF1
940	PARK16
941	ANG
942	DPM1
943	NCAM1
944	BUB1B
945	MED25
946	POLR1C
947	DPP6
948	CDC42
949	TPI1
950	PHOX2A
951	PALB2
952	PMS1
953	PARK10
954	AARS2
955	NES
956	FH
957	IARS2
958	POLG2
959	ARID1A
960	SLC52A3
961	EPHA4
962	TBC1D24
963	CSPP1
964	MT-ND4L
965	CD44
966	AGER
967	AHR
968	CYP4V2
969	CHD7
970	BAG3
971	CUX1
972	IQCB1
973	PLD3
974	RARB
975	IRS1
976	XDH
977	PRUNE1
978	GNB3
979	RPGRIP1
980	FLI1
981	KIF7
982	CXCL9
983	MIR433
984	FANCA
985	KDR
986	MIRLET7B
987	RBP3
988	FOXE3
989	PON2
990	PARK12
991	AIMP1
992	WNT1
993	STIM1
994	NDUFS2
995	INSR
996	CUX2
997	NQO1
998	HNF4A
999	ARHGEF2
1000	MIR181C
1001	PFN1
1002	ISCU
1003	MT-TW
1004	BTNL2
1005	PIK3C2A
1006	HSPA8
1007	DDR2
1008	DDHD1
1009	EXT2
1010	ZFYVE27
1011	RAB27A
1012	FBN2
1013	COL7A1
1014	KNG1
1015	BCL10
1016	MIR326
1017	PHEX
1018	MYH6
1019	TIMP2
1020	ST3GAL3
1021	DPYSL2
1022	FZD4
1023	PLA2G2A
1024	PGK1
1025	SNAP25
1026	TACR3
1027	HMGCR
1028	SLC29A3
1029	MT-TK
1030	BBS2
1031	COL5A1
1032	GLUL
1033	SLC52A2
1034	GRIA3
1035	FANCG
1036	ERAP1
1037	SNX3
1038	MALAT1
1039	HCCS
1040	GTF2IRD1
1041	SOX3
1042	TKT
1043	TPPP3
1044	GRIN2D
1045	GPHN
1046	OGG1
1047	LYST
1048	CTSK
1049	C5
1050	HDAC6
1051	TYMS
1052	MMACHC
1053	UBB
1054	FLT1
1055	CD80
1056	TGFA
1057	LDB3
1058	FOXP1
1059	IL21
1060	TEK
1061	KANTR
1062	SIL1
1063	B3GALNT2
1064	MATR3
1065	TGFB3
1066	RBP4
1067	TMEM237
1068	CD46
1069	FGF14
1070	CNP
1071	MSR1
1072	CRYAA
1073	JUN
1074	S100A9
1075	NFKBIA
1076	GRM5
1077	OSGEP
1078	FLVCR1
1079	KCNAB2
1080	CXCL13
1081	RXYLT1
1082	WDR45
1083	FANCD2
1084	LINGO1
1085	SGCE
1086	GNB1
1087	TGFBI
1088	RELA
1089	SERPINF1
1090	GSTT1
1091	WWOX
1092	LONP1
1093	ADCYAP1
1094	HELLS
1095	CRHR1
1096	KIAA0753
1097	VCL
1098	PEX7
1099	KDSR
1100	OLR1
1101	MT-TS1
1102	YAP1
1103	GNE
1104	ZEB2
1105	LIMK1
1106	IL7
1107	GRIA1
1108	ATP6V0A2
1109	SLC25A1
1110	SOX2-OT
1111	TMEM138
1112	ATL3
1113	AGPAT2
1114	IL4R
1115	PHF6
1116	TNXB
1117	NRL
1118	GTF2I
1119	AIMP2
1120	HDAC4
1121	VPS13B
1122	RHD
1123	PEX12
1124	F11
1125	BRIP1
1126	SLX4
1127	BPTF
1128	PARK21
1129	ITGB2
1130	FANCC
1131	KCNT2
1132	KIDINS220
1133	SRD5A3
1134	MT3
1135	FANCL
1136	MYO7A
1137	PGR
1138	MT-TH
1139	FTH1
1140	ADNP
1141	GAPDH
1142	TRPS1
1143	DLG4
1144	CLCN7
1145	APOD
1146	ATP1A2
1147	PABPN1
1148	NDUFAF6
1149	F10
1150	COASY
1151	CHRM1
1152	CNBP
1153	PIGN
1154	BIRC5
1155	MT-TS2
1156	SPTAN1
1157	PRPH
1158	VPS11
1159	PSENEN
1160	GFRA1
1161	FLT4
1162	AP3B2
1163	TAT
1164	IL1R1
1165	SDHAF1
1166	MT-TF
1167	TP53RK
1168	STMN2
1169	CD86
1170	ANXA11
1171	COL6A1
1172	CLCN1
1173	STH
1174	COL18A1
1175	COLQ
1176	UFSP2
1177	LPA
1178	ATR
1179	ALOX5
1180	MT-TQ
1181	CCR7
1182	MMP8
1183	DDOST
1184	C2CD3
1185	KCTD7
1186	FANCB
1187	PSMB8
1188	CASP1
1189	HGSNAT
1190	NTF4
1191	DNAH8
1192	WNT7A
1193	UBAC2
1194	ATF6
1195	CHUK
1196	GABBR2
1197	SNRPE
1198	SLC6A8
1199	TSEN54
1200	SLC22A5
1201	DDIT3
1202	CYP2C19
1203	IL23A
1204	PRKCG
1205	KCNH1
1206	MX1
1207	TBCE
1208	CPOX
1209	PTHLH
1210	IL3
1211	EPRS
1212	CFAP410
1213	IGH
1214	GAS5
1215	GSS
1216	DNAJC3
1217	AMPD2
1218	MC2R
1219	PEX2
1220	ATP5F1E
1221	IL12A-AS1
1222	COX7B
1223	MMP12
1224	MS
1225	MIR20B
1226	FANCM
1227	OCA2
1228	FANCF
1229	SKI
1230	LDHA
1231	MAPK14
1232	HBG2
1233	BAZ1B
1234	TNFAIP3
1235	PSNP3
1236	POLD1
1237	MCOLN1
1238	SIX3
1239	FCRL3
1240	APBA1
1241	UNC13A
1242	PQBP1
1243	CYP1B1
1244	ALPP
1245	HLA-G
1246	IBA57
1247	REST
1248	PTGDS
1249	SGCG
1250	ITGAL
1251	B4GAT1
1252	MIR584
1253	ACVRL1
1254	MAGEL2
1255	CRAT
1256	CDH3
1257	FARS2
1258	GPAA1
1259	PRKDC
1260	ETFDH
1261	PPARA
1262	VRK1
1263	DHDDS
1264	IFT140
1265	GFER
1266	UBE2T
1267	BCL2L1
1268	PRDM16
1269	MAD2L2
1270	VCAN
1271	SHBG
1272	ESR2
1273	TGM1
1274	ARSH
1275	EARS2
1276	FRMD4A
1277	KRT18
1278	KRT7
1279	FGF12
1280	SAA1
1281	CSF1
1282	CSTB
1283	RAD50
1284	TAZ
1285	PARP1
1286	RFT1
1287	MIR134
1288	PCDH15
1289	BRAT1
1290	FCGR3B
1291	PRND
1292	TBL2
1293	TK2
1294	HSPA4
1295	CDK5R1
1296	FANCE
1297	CSNK1D
1298	SPATA7
1299	SLC2A2
1300	ISCA2
1301	GABRR3
1302	IGHE
1303	BICD2
1304	PADI2
1305	YME1L1
1306	CD34
1307	PECAM1
1308	KCNJ13
1309	FCGR2B
1310	CASP7
1311	TNFRSF10B
1312	LRPPRC
1313	TANGO2
1314	CNR2
1315	KLRC4
1316	MKI67
1317	EXT1
1318	EXOSC8
1319	MS3
1320	CD274
1321	IL15
1322	RD3
1323	RNU4ATAC
1324	CLIP2
1325	SATB2
1326	PSNP2
1327	CTNS
1328	AIP
1329	ITIH4
1330	PEX14
1331	IDE
1332	SHANK3
1333	AP4E1
1334	GUCA1A
1335	TACR1
1336	KCNC3
1337	MIR125A
1338	GCDH
1339	CEP41
1340	PIK3R2
1341	MFAP5
1342	GNRH1
1343	MIR199B
1344	NPM1
1345	CHRNA1
1346	IFT172
1347	RFC2
1348	SELL
1349	KLK6
1350	KRT17
1351	BEST1
1352	HIKESHI
1353	RFWD3
1354	CAVIN1
1355	UBA1
1356	COL4A3BP
1357	PIGT
1358	CASP2
1359	OPRM1
1360	MEGF10
1361	ARFGEF2
1362	TGM2
1363	FOXO1
1364	UCP2
1365	FBLN5
1366	GLRX5
1367	MDH2
1368	ABCD4
1369	KRT12
1370	ITGA7
1371	BOLA3
1372	IREB2
1373	BMP1
1374	PITX2
1375	MUTYH
1376	TNPO3
1377	DOLK
1378	MS4
1379	ERVW-1
1380	GSR
1381	TRH
1382	VPS26A
1383	ADGRV1
1384	TSPAN12
1385	BIN1
1386	BMPR1A
1387	ENTPD1
1388	MERTK
1389	TAF15
1390	HK1
1391	MB
1392	CCNF
1393	MS2
1394	DNAJB6
1395	WDR11
1396	PON3
1397	KIAA0586
1398	RAB3GAP1
1399	ANKRD11
1400	TSFM
1401	EFEMP2
1402	MAP2K2
1403	CHRND
1404	PEX13
1405	GPR37
1406	MOBP
1407	TSPO
1408	CXCL11
1409	PROKR2
1410	GATA2
1411	DDX3X
1412	CCN6
1413	IDS
1414	LTBP2
1415	NUS1
1416	LCN2
1417	FRDA2
1418	CACNA1F
1419	FGF10
1420	GHR
1421	PEX3
1422	GCLC
1423	CALB2
1424	PEX11B
1425	SPRN
1426	PEX16
1427	LGALS3
1428	RHAG
1429	MAFB
1430	TNC
1431	ZNF423
1432	XYLT2
1433	RAB3GAP2
1434	XRCC4
1435	PACRG
1436	HYDIN
1437	P4HB
1438	KRT3
1439	ALS3
1440	CD24
1441	GSTO1
1442	MT-TV
1443	CYP46A1
1444	ALMS1
1445	MIR335
1446	LRP6
1447	AHSG
1448	WDR19
1449	XRCC3
1450	CDH15
1451	TCF12
1452	SEMA4A
1453	CHN1
1454	HEPACAM
1455	DOCK6
1456	PRG4
1457	CD81
1458	ADH1B
1459	CNGB3
1460	ZBTB16
1461	TNFSF10
1462	HNF1A
1463	LOC110806262
1464	CEP120
1465	PLAUR
1466	TUBB2B
1467	AQP1
1468	NAA10
1469	SIRT1
1470	EIF2AK3
1471	KIF14
1472	PDE8B
1473	TMPO
1474	MIR184
1475	KCNV2
1476	NNMT
1477	DLL1
1478	HESX1
1479	EXOSC3
1480	LAGE3
1481	TBC1D23
1482	NDUFB11
1483	FHIT
1484	PRKCD
1485	THBS1
1486	S100A8
1487	HCN4
1488	GRIN2C
1489	FRG1
1490	SUCLA2
1491	LIMS2
1492	B3GLCT
1493	ITPR3
1494	MYOC
1495	GABRB1
1496	HAVCR2
1497	ITGB1
1498	TUBB2A
1499	CD14
1500	GYPB
1501	ROM1
1502	SPARC
1503	CX3CR1
1504	HIST2H2AA3
1505	ABCC6
1506	POU5F1
1507	SLC2A3
1508	ACO2
1509	DLST
1510	MT-TE
1511	POGZ
1512	TMEM230
1513	MIR106B
1514	APPL1
1515	SOST
1516	HECW2
1517	PRDX1
1518	TFAP2A
1519	KLHL7
1520	BMPR2
1521	SLC39A14
1522	CXCR2
1523	ATP6V1A
1524	PDSS2
1525	IL1RAPL2
1526	MST1
1527	PNPT1
1528	GANAB
1529	TWIST2
1530	IKZF1
1531	DOCK7
1532	MFF
1533	INA
1534	SLC2A10
1535	RLBP1
1536	KIF1C
1537	TBCK
1538	MIR143
1539	CEP135
1540	THBS2
1541	ATP1A1
1542	GEMIN4
1543	KRT20
1544	SMAD2
1545	NT5C2
1546	SDCCAG8
1547	FSHR
1548	SP140
1549	GREM1
1550	CLDN11
1551	CTNNA3
1552	MIR214
1553	CEP164
1554	GDF6
1555	AKR1B1
1556	ANOS1
1557	RMRP
1558	SLC37A4
1559	NR5A1
1560	SLC45A2
1561	FGF17
1562	CARS2
1563	AIPL1
1564	PCSK1N
1565	CLCN2
1566	MSX2
1567	PIN1
1568	CLEC16A
1569	CACNA1D
1570	CHRNA4
1571	ASCC1
1572	ADAMTS4
1573	ANXA5
1574	HPGD
1575	KL
1576	MBD5
1577	CYB5R3
1578	SFTPC
1579	WHRN
1580	PROS1
1581	ZNHIT3
1582	CA12
1583	ZBTB20
1584	HSPA5
1585	EPG5
1586	MYPN
1587	GLS
1588	ITGA6
1589	MAF
1590	OLIG2
1591	TRAPPC12
1592	IMPDH1
1593	ACO1
1594	PINK1-AS
1595	LAMA3
1596	ARL3
1597	LRAT
1598	NYX
1599	IFNAR1
1600	ANGPT2
1601	FRMD7
1602	RNF19A
1603	VEGFC
1604	EFEMP1
1605	MALT1
1606	FOLR1
1607	TCIRG1
1608	BLVRB
1609	DIAPH1
1610	ADCY10
1611	KATNB1
1612	CEACAM5
1613	NTHL1
1614	ALDH1A1
1615	HDAC9
1616	TCOF1
1617	C1QBP
1618	TGFBR3
1619	PDE3B
1620	KRT19
1621	MS4A1
1622	IL33
1623	CD68
1624	RP2
1625	KNL1
1626	PLOD1
1627	AGK
1628	FBXO38
1629	SCT
1630	PORCN
1631	KDM1A
1632	SP1
1633	POGLUT1
1634	FSHMD1A
1635	USH1C
1636	MMP7
1637	SMC1A
1638	USP8
1639	LIN28B
1640	GPM6B
1641	EEF2
1642	BIRC3
1643	ITGA3
1644	ELMO2
1645	PDX1
1646	PAH
1647	MBNL1
1648	PPP2R1A
1649	PDE6B
1650	IFNAR2
1651	NBAS
1652	AP3D1
1653	CLP1
1654	NRGN
1655	RIC3
1656	HAR1A
1657	ANTXR1
1658	BCYRN1
1659	DPP4
1660	GTPBP3
1661	CD6
1662	B3GALT6
1663	PTH1R
1664	DNASE1
1665	KISS1R
1666	COX4I1
1667	ACTN2
1668	PRPF8
1669	STK39
1670	ASNS
1671	CHST6
1672	ISG15
1673	XYLT1
1674	PROK2
1675	SLC39A4
1676	IL11
1677	IARS
1678	FADD
1679	MCL1
1680	CHMP1A
1681	TTBK2
1682	HTR2C
1683	GZMB
1684	ELP2
1685	TRAPPC2
1686	RAB18
1687	MAT2A
1688	NSMF
1689	XBP1
1690	NR1H2
1691	UFD1
1692	ERF
1693	MPV17
1694	NR0B1
1695	KAT6A
1696	FREM2
1697	NEK2
1698	ETFA
1699	ENO1
1700	GDF3
1701	STXBP2
1702	CTSL
1703	ARNT2
1704	PNMT
1705	SYT11
1706	MIR328
1707	YWHAQ
1708	SNHG1
1709	GMPPA
1710	SYNM
1711	DUSP6
1712	AP3B1
1713	TIMM8A
1714	SEMA3C
1715	FPR2
1716	TBC1D20
1717	AP4S1
1718	GJA8
1719	SERPING1
1720	GRIP1
1721	CCAL1
1722	MECR
1723	SON
1724	MIR29B1
1725	SERPINA6
1726	GPX1
1727	KY
1728	SRY
1729	GRIA2
1730	APBB1
1731	TRAF3IP1
1732	SLC4A11
1733	MPDZ
1734	TRNT1
1735	RCAN1
1736	RAB9B
1737	ETS1
1738	FOXE1
1739	GRIK2
1740	GPR101
1741	ST3GAL5
1742	HSPA1A
1743	FGF1
1744	ADM
1745	TCF7L2
1746	GDF2
1747	PLIN1
1748	SPRY4
1749	RTN3
1750	CNTLN
1751	RDH12
1752	TUBA3D
1753	ABCC1
1754	CBSL
1755	FRAS1
1756	RHOA
1757	PIK3CG
1758	FEZF1
1759	DTNBP1
1760	HUWE1
1761	UBQLN1
1762	SLC9A1
1763	COL4A5
1764	FLRT3
1765	PLXND1
1766	CDH2
1767	GJA5
1768	NMNAT1
1769	MIR203A
1770	VSNL1
1771	COQ7
1772	ANGPT1
1773	SNX10
1774	NAA50
1775	TULP1
1776	FDXR
1777	CD52
1778	QDPR
1779	PRKCA
1780	TNNT2
1781	DBN1
1782	ZNF408
1783	TNFAIP6
1784	SNRPB
1785	HIP1R
1786	ADAM9
1787	SMC3
1788	SLC12A1
1789	DISC1
1790	WDR26
1791	ALDOA
1792	MIRLET7I
1793	TTC19
1794	KCNJ6
1795	MSMO1
1796	CX3CL1
1797	HSPBP1
1798	MAP3K7
1799	TAC3
1800	RORA
1801	ABCD2
1802	SIAH1
1803	CIC
1804	PRNT
1805	APLP2
1806	EMC1
1807	CGA
1808	CIB2
1809	MIR195
1810	PRKD1
1811	TUBGCP6
1812	CUL4B
1813	BMPR1B
1814	POLR1D
1815	ATAD3A
1816	HMOX2
1817	IL17RD
1818	43712
1819	IL6ST
1820	GSK3A
1821	DUX4
1822	RIMS1
1823	POLR2L
1824	GATM
1825	B3GAT3
1826	RAB10
1827	FOXC2
1828	S100A12
1829	C8orf37
1830	SLC40A1
1831	TNFRSF10A
1832	MICOS13
1833	LCA5
1834	TRAF6
1835	MIR146B
1836	PAX7
1837	MIR30D
1838	F2R
1839	GRK2
1840	MIR127
1841	MIR23A
1842	S100A1
1843	KIF21B
1844	HS6ST1
1845	PLK4
1846	GSTO2
1847	PRPF6
1848	LIF
1849	PDZD7
1850	RP1
1851	MYBPC3
1852	USP24
1853	USH1G
1854	GNAT1
1855	WARS2
1856	CHST3
1857	NADK2
1858	AURKB
1859	ITPA
1860	SPINK1
1861	SLC25A24
1862	NAMPT
1863	CTBS
1864	MYF6
1865	LSS
1866	PRPF31
1867	P2RX7
1868	MICB
1869	CXCR5
1870	MIR27A
1871	B4GALT7
1872	ABCC9
1873	NSF
1874	KEAP1
1875	ATP2A1
1876	PIGP
1877	NFATC1
1878	MIR19A
1879	CSRP3
1880	ARHGDIA
1881	MFHAS1
1882	CAPN2
1883	MT-TC
1884	BMP7
1885	NEUROD1
1886	GPR3
1887	LAMA4
1888	GHRH
1889	KLK8
1890	FIP1L1
1891	TIRAP
1892	TNFRSF8
1893	HPS1
1894	TRIP4
1895	SMG9
1896	CTNND2
1897	CA4
1898	S100A6
1899	ELAVL4
1900	H2AFX
1901	UBTF
1902	ERN1
1903	ACMSD
1904	TSEN2
1905	MYOM2
1906	TXN2
1907	IGFBP2
1908	REV3L
1909	TBATA
1910	DPYSL5
1911	FTMT
1912	DOCK3
1913	PCYT1A
1914	ANXA1
1915	USP18
1916	IMPG2
1917	GPC1
1918	NKX6-2
1919	BACE2
1920	CCL20
1921	ETFB
1922	IGFBP1
1923	ELP3
1924	WNT5A
1925	TELO2
1926	UNC119
1927	PCA3
1928	ZEB1
1929	VPS29
1930	HPCA
1931	CAMK2B
1932	DMP1
1933	PGAP1
1934	EPB41
1935	ADAMTSL4
1936	USP40
1937	CERKL
1938	UCHL1-AS1
1939	HAR1B
1940	PDE6A
1941	FSCN2
1942	PTX3
1943	CNGA3
1944	ZNF469
1945	COL8A2
1946	CNC2
1947	CCDC62
1948	HOXA1
1949	KCNIP3
1950	ADAMTSL1
1951	IFNG-AS1
1952	PTPA
1953	MSI1
1954	IL17RC
1955	AKR1A1
1956	LYN
1957	DIABLO
1958	HSPA1L
1959	HCFC1
1960	PLCXD3
1961	TXNRD2
1962	PRDM5
1963	SLPI
1964	PDGFA
1965	HDC
1966	EPHA3
1967	CDH17
1968	HIP1
1969	APLP1
1970	POLA1
1971	FLAD1
1972	KIF22
1973	SOCS3
1974	PAK1
1975	SYT12
1976	TP53BP1
1977	ACTL7B
1978	LOC109461479
1979	MIR137
1980	UFC1
1981	DAND5
1982	TUB
1983	PRPF3
1984	LRRK1
1985	PDE4A
1986	TOR1AIP1
1987	CDR2
1988	TTC8
1989	NSMCE2
1990	MT2A
1991	GTPBP2
1992	POSTN
1993	ACVR1
1994	TNFRSF21
1995	GLRX
1996	OPN1LW
1997	PIGS
1998	LAMC3
1999	CFLAR
[truncated: 11,613 more rows]
